# Supplementary material for: Temporal Decline in Intravascular Albumin Mass and Its Association with Fluid Balance and Mortality in Sepsis: A Prospective Observational Study
Source: J Clin Med. 2025 Jul 24;14(15):5255. doi: 10.3390/jcm14155255 (PMC12347051; doi:10.3390/jcm14155255)
Supplement: Supplementary file 1 [file jcm-14-05255-s001.zip]

Archive with 1 entries (1 files):
- jcm-3742570-supplementary.pdf
